# Supplementary material for: A Mixture Method for Robust Detection HCV Early Diagnosis Biomarker with ML Approach and Molecular Docking
Source: Int J Mol Sci. 2023 Apr 13;24(8):7207. doi: 10.3390/ijms24087207 (PMC10138470; doi:10.3390/ijms24087207)
Supplement: Supplementary file 1 [file ijms-24-07207-s001.zip]

Archive with 1 entries (1 files):
- ijms-2316285-supplementary.pdf
